# Supplementary material for: Beta diversity of aquatic macroinvertebrate assemblages associated with leaf patches in neotropical montane streams
Source: Ecol Evol. 2021 Feb 7;11(6):2551–60. doi: 10.1002/ece3.7215 (PMC8009175; doi:10.1002/ece3.7215)
Supplement: Supplementary file 2 — Appendix S3 [file ECE3-11-2551-s001.xlsx]

## Sheet: Beta1
Stream	Altitude	Discharge	Dissolved Oxygen	pH	Conductivity	Turbidity	Total Nitrogen	Total Phosphorus	Hydrographic Basin	Mountain	Lithology	Catchment Area	Slope (mean)	Slope (range)	Temperature (mean)	Temperature (range)	Preciptation (mean)	Precipitation (range)	Elevation (mean)	Elevation (range)	Longitude	Latitude
Alecrim	740	0.095	6.875	6.835	14.865	8.42	0.2425	0.0255	Jequitinhonha River	QF	Quartizite	11.809	20.03	62.77	20.31	1.9	1331.33	147	987.84	562	-43.3449	-18.1137
Boleiras	800	0.095	8.115	7.15	3.68	2.69	0.253	0.007	Jequitinhonha River	QF	Pelite	15.173	17.74	54.05	20.8	1.5	1286.95	113	870.92	347	-43.374	-18.0532
São Gonçalo	940	0.025	7.785	6.435	3.285	3.435	0.2985	0.007	Jequitinhonha River	QF	Quartizite	0.628	6.98	14.23	19.07	0.4	1461.25	28	1220.13	66	-43.5492	-18.3427
Indaiá	1320	0.003	6.93	5.665	7.89	6.995	0.2775	0.0085	Doce River	Cipó	Quartizite	3.238	14.13	32.93	17.65	0.6	1608.5	16	1384.71	219	-43.521	-19.2737
Das Pedras	760	0.21	8.365	6.895	3.875	1.29	0.2565	0.0135	São Francisco River	Cipó	Quartizite	12.126	23.37	66.86	19.39	1.6	1533.67	55	1075.6	542	-43.6002	-19.3709
Taioba	980	0.11	8.54	6.66	3.845	2.215	0.2885	0.057	São Francisco River	Cipó	Quartizite	5.259	11.12	105.62	17.75	0.6	1598.33	24	1334.87	611	-43.5732	-19.3921
Cachoeira	1200	0.16	8.59	6.905	9.24	3.945	0.2465	0.0955	Doce River	Rio Preto	Quartizite	4.96	24.1	137.89	17.57	1.1	1593.67	69	1269.79	427	-43.5893	-20.4818
Garcia	1120	0.175	8.695	7.34	34.75	3.51	0.253	0.013	Doce River	Rio Preto	Intrusive Rock	8.4	19.6	41.02	17.86	0.8	1568.9	54	1208.53	301	-43.616	-20.4971
Colônia	750	0.015	7.765	6.255	4.97	1.86	1.578	0.008	Doce River	Rio Preto	Quartizite	1.207	14.39	33.17	16.83	2.3	1630.18	150	1475.51	174	-43.6973	-20.4879
