# Supplementary material for: Beta diversity of aquatic macroinvertebrate assemblages associated with leaf patches in neotropical montane streams
Source: Ecol Evol. 2021 Feb 7;11(6):2551–60. doi: 10.1002/ece3.7215 (PMC8009175; doi:10.1002/ece3.7215)
Supplement: Supplementary file 3 — Appendix S4 [file ECE3-11-2551-s003.xlsx]

## Sheet: Planilha2
Stream	Leptophlebiidae	Polymitarcidae	Caenidae	Leptohyphidae	Euthyplocidae	Baetidae	Coenagrionidae	Megapodagrionidae	Calopterygidae	Aeshenidae	Gomphidae	Libellulidae	Perlidae	Gripopteriygidae	Saldidae	Naucoridae	Nepidae	Belostomatidae	Corixidae	Pleidae	Notonectidae	Gerridae	Veliidae	Hydroscaphidae	Salpingidae	Gyrinidae	Dytiscidae	Hydrophilidae	Staphylinidae	Scirtidae	Psephenidae	Ptilodactylidae	Dryopidae	Elmidae	Curculionidae	Corydalidae	Polycentropodidae	Hydropsychidae	Philopotamidae	Hydrobiosidae	Glossosomatidae	Hydroptilidae	Odontoceridae	Helicopsychidae	Calamoceratidae	Leptoceridae	Tipulidae	Dixidae	Culicidae
Alecrim	43.9118	0	0	62.0201	0	171.961	8.9492	0	12.919	2.024	147.937	76.0516	7.005	0	0	27.0269	0	0	0	12.9792	0	0	1.9584	0	1.02	5.992	7.9853	10.0093	0	0	0.9792	0	0	248.009	0	3.0066	0	58.0884	1.012	0	0	45.0033	2.0053	0	1.012	32.108	0.9933	0	0
Boleiras	76.1423	1.976	2.9865	277.875	0.988	52.4169	3.9851	6.383	3.9598	0.988	15.9707	21.5677	35.076	0.3888	0	11.9672	0	0	0	10.411	0	0.988	0.3888	0	0	3.9745	23.0097	1.976	0	3.0192	13.7511	0	0	83.5636	0	0.7632	5.0344	20.428	11.0112	3.408	0	16.3566	5.9689	2.3979	169.164	91.4748	1.9654	0	0
São Gonçalo	66.0268	0	0	10.0279	11.9823	55.998	43.0184	1.024	4.0183	2.01	1.0005	4.9998	29.9995	4.002	0	58	1.024	0	3.99	1.005	6.0054	9.8325	7.9989	2.01	0	1.0005	11.0103	0.9975	0	4.0165	9.0094	0	0	92.003	0	0	10.0108	37.9868	0	0	0	25.9821	22.0084	2.0025	12.0019	26.0306	1.995	0	0
Indaiá	386.284	0	0	29.3967	2.9024	115.039	6.9389	0.9632	45.8006	15.6293	48.1312	3.8528	33.956	0	0	112.928	0	1.0025	0	17.9296	2.9682	1.9721	17.6397	0	0	5.792	28.8487	29.9502	14.9253	4.9011	12.7246	0	0	165.937	0.9696	1.9328	11.6436	23.9501	8.7476	0	3.7359	37.8015	2.9746	31.728	94.6827	2.9417	13.431	0	0
Das Pedras	273.007	0	2.0185	53.9844	0	39.0366	15.9841	3.9672	5.0089	8.5065	20.935	20.984	16.9861	0	0	4.9555	0	1.002	0	28.9876	0	0	0	0	0	2.9196	15	0.9996	0	1.9795	0	0	0	49.0125	0	1.9992	16.9977	18.0019	3.0349	2.9928	0.9996	32.9946	19.01	0	27.9847	28.0018	1.0165	0	0
Taioba	39.9826	0	0	23.9901	1.9863	53.0371	11.0108	0	3.9971	0	0	1.9922	6.4306	0	0	1.0032	0	0	0	2.0025	0	0	0	1.9995	0	1.2768	0	0	0	0	0	0	0	56.022	0	0.9959	1.9918	64.0128	0.9959	1.0032	0	37.4551	0	0.99	12.9888	9.9784	1.9859	0	0
Cachoeira	6.9678	0	0	29.0028	0	178.892	0.9982	0	6.9902	1.001	1.9964	10.9802	52.8121	11.9934	0	0	0	0	0	0	0	2.9512	3.9996	0	0	0	0	10.9908	5.9878	0	0	0	0	37.0233	0	0.99	0.9982	27.98	1.0075	6.0125	0	5.992	0	0	17.0058	33.9654	1.0075	0	0
Garcia	19.0004	0	0	143.189	0	21.9638	3.9712	3.0024	2.9784	6.9932	0.966	3.9968	53.9782	55.964	0	0	0	0	0	1.0048	0	0.966	15.9994	0	0	0	0	33.016	1.9992	0	0.9928	0.9996	1.9588	218.976	0	0	0.9996	98.9368	19.981	3.9666	0.9928	1.0048	37.9836	3.004	77.0368	22.9912	11.9652	32.9704	0
Colônia	23.0093	0	0	108.375	0	75.0217	7.9813	8.9269	2.0273	3.01	0.9603	3.9973	123.974	39.9988	0	0	0	0	0	5.9555	2.006	0	11.9601	0	0	2.0085	7.0002	4.012	3.9718	1.9633	0.9603	0	5.0388	77.9638	0	2.0085	0	139.982	2.007	8.9628	12.9316	26.0432	7.9843	3.9576	63.0268	24.9517	2.0273	0	1.003
[truncated: 14 more columns]
