# Supplementary material for: Beta diversity of aquatic macroinvertebrate assemblages associated with leaf patches in neotropical montane streams
Source: Ecol Evol. 2021 Feb 7;11(6):2551–60. doi: 10.1002/ece3.7215 (PMC8009175; doi:10.1002/ece3.7215)
Supplement: Supplementary file 4 — Appendix S5 [file ECE3-11-2551-s004.xlsx]

## Sheet: Beta
Stream	Jaccard	Turnover Jaccard	Nestedness Jaccard	Bray-Curtis	Turnover Bray	Nestedness Bray
Alecrim	0.421547	0.885678	0.114322	0.52378	0.799065	0.200935
Boleiras	0.539505	0.529751	0.470249	0.702514	0.738984	0.261016
Cachoeira	0.595302	0.769638	0.230362	0.704642	0.853315	0.146685
Colônia	0.547384	0.835134	0.164866	0.564534	0.522	0.478
Das Pedras	0.311126	0.709126	0.290874	0.605471	0.488726	0.511274
Garcia	0.47207	0.813764	0.186236	0.527849	0.943769	0.0562314
Indaiá	0.449223	0.67398	0.32602	0.596386	0.812764	0.187236
São Gonçalo	0.47718	0.750411	0.249589	0.702244	0.660187	0.339813
Taioba	0.481007	0.883141	0.116859	0.629472	0.726765	0.273235
